# Supplementary material for: A Cross-Sectional Study to Understand HPV Vaccine Hesitancy and Influencing Factors in Italian Adults
Source: Vaccines (Basel). 2025 May 31;13(6):599. doi: 10.3390/vaccines13060599 (PMC12197334; doi:10.3390/vaccines13060599)
Supplement: Supplementary file 1 [file vaccines-13-00599-s001.zip]

Archive with 1 entries (1 files):
- vaccines-3619600-supplementary.pdf
